# Supplementary material for: Relationship between the Grade and the Characteristic Flavor of PCT (Panyong Congou Black Tea)
Source: Foods. 2022 Sep 13;11(18):2815. doi: 10.3390/foods11182815 (PMC9497606; doi:10.3390/foods11182815)
Supplement: Supplementary file 1 [file foods-11-02815-s001.zip]

Archive with 1 entries (1 files):
- foods-1842561-supplementary.pdf
